# Supplementary material for: Three-Quarters of Persons in the US Population Reporting a Clinical Diagnosis of Fibromyalgia Do Not Satisfy Fibromyalgia Criteria: The 2012 National Health Interview Survey
Source: PLoS One. 2016 Jun 9;11(6):e0157235. doi: 10.1371/journal.pone.0157235 (PMC4900652; doi:10.1371/journal.pone.0157235)
Supplement: S1 File — The data file used for analysis in this study in zip format. (ZIP) [file pone.0157235.s001.zip]

Archive with 1 entries (1 files):
- combnhis.dta
